# Supplementary material for: Efficacy of Chlorogenic Acid in Treating Tripterygium Glycoside-Induced Asthenozoospermia in Rats and Its Possible Mechanisms
Source: Vet Sci. 2025 Jan 16;12(1):66. doi: 10.3390/vetsci12010066 (PMC11768533; doi:10.3390/vetsci12010066)
Supplement: Supplementary file 1 [file vetsci-12-00066-s001.zip]

Archive with 1 entries (1 files):
- vetsci-3285825-supplementary.pdf
